# Supplementary material for: Clustering of non-medical risk factors and the association with duration of social care in pregnant women in highly vulnerable circumstances
Source: Eur J Public Health. 2025 Apr 27;35(3):521–7. doi: 10.1093/eurpub/ckaf062 (PMC12199338; doi:10.1093/eurpub/ckaf062)
Supplement: ckaf062_Supplementary_Data [file ckaf062_supplementary_data.zip]

Archive with 4 entries (3 files):
- ckaf062_Supplementary_Data/
- ckaf062_Supplementary_Data/ejph-2024-06-om-0381-File006.pdf
- ckaf062_Supplementary_Data/ejph-2024-06-om-0381-File007.docx
- ckaf062_Supplementary_Data/ejph-2024-06-om-0381-File008.docx
